# Supplementary material for: Accuracy and reliability of noninvasive stroke volume monitoring via ECG-gated 3D electrical impedance tomography in healthy volunteers
Source: PLoS One. 2018 Jan 26;13(1):e0191870. doi: 10.1371/journal.pone.0191870 (PMC5786320; doi:10.1371/journal.pone.0191870)
Supplement: S1 File — (TXT) [file pone.0191870.s014.txt]

All scripts and data of the submitted manuscript are temporarily available under the following link: https://owncloud.csem.ch/owncloud/index.php/s/n6ArfkGPJ55ypdY. Upon acceptance of the manuscript these data will be made publicly available on www.zenodo.org.
